# Supplementary material for: WhichTF is functionally important in your open chromatin data?
Source: PLoS Comput Biol. 2022 Aug 30;18(8):e1010378. doi: 10.1371/journal.pcbi.1010378 (PMC9426921; doi:10.1371/journal.pcbi.1010378)
Supplement: S1 Table — This is an extended version of Table 1 with the additional methods included in the comparison. The top 5 identified TFs for B-, T-, heart, and brain cells are shown for eight methods: MEME-ChIP, regulatory genomics toolbox (RGT) motif enrichment tool, HOMER (enrichment for known motifs), HOMER (de novo motif discovery followed by similarity search to known motifs), LOLA, cisTarget, PRISM conserved binding site enrichment, and WhichTF. Here, -log10(P) denotes the statistical significance (negative log 10 p-value) of the TFBS enrichment; -log10(CP) denotes the statistical significance (conditional p-value, conditioned on the TFs ranked above, Methods); and PMID represents the PubMed ID. (XLSX) [file pcbi.1010378.s004.xlsx]

## Sheet: S1 Table
S1 Table. WhichTF identifies cell-type-specific functionally important TFs in diverse cell types.
a. B cells (ENCFF719GOE)
	MEME-ChIP		RGT	HOMER (known motifs)		HOMER (de novo motifs)		LOLA		cisTarget		PRISM enrichment		WhichTF
	TF	E-value		TF	-log10(P)	TF	-log10(P)	TF	-log10(P)	TF	max(NES)	TF	-log10(P)	TF	-log10(CP)	Importance	PMID
1	CTCF	4.6e-1001	ZNF148	CTCF	10778	CTCF	8367	YY1	Inf	NRF1	6.54411	CTCF	6414.1	SPIB	76	Confirmed	21057087
2	ZIC2	1.0e-167	KLF5	CTCFL	7188	SPIB	1527	ELF1	Inf	POLR2A	6.41591	SP4	5035.1	NFKB1	89.5	Confirmed	20452952
3	ZIC1	5.8e-125	KLF4	SPIB	1177	SPI1-IRF	715	MAZ	Inf	IRF1	6.40488	KLF14	4280.1	RELB	62.1	Confirmed	20452952
4	TWIST1	7.8e-114	KLF15	ELF4	1110	SP2	401	ZNF143	Inf	EGR1	6.04604	NFYA	4174.8	RELA	32	Confirmed	20452952
5	HIC1	3.3e-084	SP9	SPI1	1101	MYBL1	388	PHF8	Inf	ZSCAN10	6.0408	NFYB	4030.4	SPIC	11.5	Confirmed	21057087
b. T cells (ENCFF861OSQ)
	MEME-ChIP		RGT	HOMER (known motifs)		HOMER (de novo motifs)		LOLA		cisTarget		PRISM enrichment		WhichTF
	TF	E-value		TF	-log10(P)	TF	-log10(P)	TF	-log10(P)	TF	max(NES)	TF	-log10(P)	TF	-log10(CP)	Importance	PMID
1	CTCF	2.2e-1954	ZNF148	CTCF	14726	CTCF	10294	PHF8	Inf	NRF1	6.44103	CTCF	7491.4	NFKB1	96.8	Confirmed	20452952
2	ZIC2	2.0e-358	KLF5	CTCFL	9516	FLI1	1538	MED1	Inf	POLR2A	6.17422	SP4	5784.8	RUNX3	89.1	Confirmed	12796513
3	ZIC4	7.3e-258	KLF4	FLI1	1455	RUNX1	766	YY1	Inf	IRF1	6.17336	KLF14	5101.4	RELB	63.5	Confirmed	20452952
4	TWIST1	5.2e-240	CTCFL	ETS1	1321	VEZF1	481	ZNF143	Inf	EGR1	5.97578	E2F2	4790.1	RELA	43	Confirmed	20452952
5	HIC1	4.8e-170	KLF15	ETV4	1321	JUN	376	BRD4	Inf	ZSCAN10	5.91426	E2F3	4631.6	REL	15.6	Confirmed	20452952
c. Heart (ENCFF176HSL)
	MEME-ChIP		RGT	HOMER (known motifs)		HOMER (de novo motifs)		LOLA		cisTarget		PRISM enrichment		WhichTF
	TF	E-value		TF	-log10(P)	TF	-log10(P)	TF	-log10(P)	TF	max(NES)	TF	-log10(P)	TF	-log10(CP)	Importance	PMID
1	NFIX	2.4e-1551	EWSR1-FLI1	CTCF	11884	CTCFL	8508	PHF8	Inf	SP1	3.82727	CTCF	6366.2	GATA5	50.5	Confirmed	16987437
2	CTCF	9.2e-1346	ETV4	CTCFL	8510	NR2E1	4743	CTCF	Inf	POLR2A	3.72837	E2F3	5167.1	GATA4	19.5	Confirmed	16987437
3	NEUROD1	2.8e-553	CTCF	NF1	7401	MEF2D	3493	TAF1	Inf	RBBP5	3.70741	E2F2	5081.6	GATA6	18.3	Confirmed	16987437
4	HIC1	1.5e-476	KLF4	NR2E1	3584	TGIF1	2716	ZNF143	Inf	MXI1	3.68339	ZBTB14	5029.8	TEAD4	10.8	Confirmed	28178271
5	PKNOX1	2.1e-400	ZNF148	MEF2D	2887	ETV1	2046	RAD21	Inf	ESRRA	3.65946	CNOT3	4987.2	FOS	12.1	Confirmed	16934006
d. Brain (ENCFF318HIS)
	MEME-ChIP		RGT	HOMER (known motifs)		HOMER (de novo motifs)		LOLA		cisTarget		PRISM enrichment		WhichTF
	TF	E-value		TF	-log10(P)	TF	-log10(P)	TF	-log10(P)	TF	max(NES)	TF	-log10(P)	TF	-log10(CP)	Importance	PMID
1	NFIA	1.9e-797	EWSR1-FLI1	CTCF	9779	CTCF	7144	PHF8	Inf	SREBF1	3.83186	CTCF	5863.6	SOX2	69.4	Confirmed	28733588
2	NEUROD2	3.5e-612	ETV4	CTCFL	6095	ATOH1	6098	TAF1	Inf	E2F1	3.65691	ZBTB14	5361.9	OTX1	12.5	Confirmed	20354145
3	CTCF	1.1e-601	ZNF148	ATOH1	5152	NF1	5464	KDM4A	Inf	E2F2	3.64864	E2F3	5341.2	GLI1	16.8	Confirmed	14581620
4	ZIC2	1.1e-493	ZNF263	NF1	4880	DLX2	5116	POLR2A	Inf	ZBTB14	3.64411	E2F2	5258	GLI2	8	Confirmed	14581620
5	HIC1	2.2e-350	CTCF	LHX2	4858	EBF1	4722	SIN3A	Inf	SREBF2	3.53911	CNOT3	5051.6	ISL1	6.7	Confirmed	24763339
