# Supplementary material for: WhichTF is functionally important in your open chromatin data?
Source: PLoS Comput Biol. 2022 Aug 30;18(8):e1010378. doi: 10.1371/journal.pcbi.1010378 (PMC9426921; doi:10.1371/journal.pcbi.1010378)
Supplement: S2 Table — We show for each WhichTF top predicted TF in 4 different cellular contexts their highest supporting partial scores (Annotated column). Nearly 90% of these terms are annotated to the TF gene itself based on closed-loop validation (Methods). Here ENC indicates ENCODE accession id and MP is a prefix for MGI mammalian phenotype ontology. (XLSX) [file pcbi.1010378.s005.xlsx]

## Sheet: S2 Table
S2 Table. WhichTF partial scores capture cell-type-specific TF functions.
Human sample	TF Rank	TF	Term Rank	Term	Term description	TF itself annotated
B-cells ENCFF719GOE	1	SPIB	1	MP:0020174	abnormal IgG level	Yes
			2	MP:0002145	abnormal T cell differentiation
			3	MP:0002357	abnormal spleen white pulp morphology	Yes
			4	MP:0020180	abnormal IgM level	Yes
			5	MP:0001805	decreased IgG level	Yes
T-cells ENCFF861OSQ	1	NFKB1	1	MP:0002145	abnormal T cell differentiation	Yes
			2	MP:0001828	abnormal T cell activation	Yes
			3	MP:0005094	abnormal T cell proliferation	Yes
			4	MP:0002357	abnormal spleen white pulp morphology	Yes
			5	MP:0020174	abnormal IgG level	Yes
Heart ENCFF176HSL	1	GATA5	1	MP:0010545	abnormal heart layer morphology	Yes
			2	MP:0005329	abnormal myocardium layer morphology	Yes
			3	MP:0020135	abnormal heart ventricle wall thickness	Yes
			4	MP:0000267	abnormal heart development	Yes
			5	MP:0010630	abnormal cardiac muscle tissue morphology	Yes
Brain ENCFF318HIS	1	SOX2	1	MP:0009937	abnormal neuron differentiation	Yes
			2	MP:0003232	abnormal forebrain development	Yes
			3	MP:0011089	perinatal lethality, complete penetrance
			4	MP:0002200	abnormal brain ventricular system morphology	Yes
			5	MP:0006108	abnormal hindbrain development
