# Supplementary material for: WhichTF is functionally important in your open chromatin data?
Source: PLoS Comput Biol. 2022 Aug 30;18(8):e1010378. doi: 10.1371/journal.pcbi.1010378 (PMC9426921; doi:10.1371/journal.pcbi.1010378)
Supplement: S3 Table — The ATI experiment identifies active TFs, by quantifying the total number of TF-DNA binding events in cells or tissues, performing sequencing and computational motif identification on TF-bound DNA to identify TF families, and distinguishing individual TFs through mass spectrometry. ATI identified active transcription factor families across five cell types (ES cells, heart, spleen, brain, and liver) and classified TFs into common TFs found in all five types, shared TFs found in more than two types, and specific TFs found in one or two cell types (PMID: 29786094). The top 5 WhichTF TFs with their corresponding ENCODE accession IDs and statistical significance (conditional probability), are shown for mouse (a) B-cells, (b) T-cells, (c) heart cells, and (d) hindbrain cells. ATI results are shown for the two most overlapping cell types, heart and brain. The importance and PubMed ID (PMID) columns indicate whether (i) existing literature supports the identified TFs (confirmed); (ii) literature reports closely related factors, such as co-factors and functionally related family members, or the identified TFs in a related context (suggestive); or (iii) novel. For the ATI assay, we report importance as identified in their original publication [PMID: 29786094]. WhichTF and ATI highlight mostly confirmed but largely complementary results. (XLSX) [file pcbi.1010378.s006.xlsx]

## Sheet: S3 Table
S3 Table. WhichTF and active TF identification (ATI) results for mouse data.
a. B cells (ENCFF090JNG)
	WhichTF
	TF	-log10(CP)	Importance	PMID
1	Spib	118.4	Confirmed	21057087
2	Nfkb1	156.1	Confirmed	20452952
3	Spic	79.4	Confirmed	21057087
4	Relb	19.6	Confirmed	20452952
5	Rela	6.8	Confirmed	20452952
b. T cells (ENCFF175UYA)
	WhichTF
	TF	-log10(CP)	Importance	PMID
1	Nfkb1	155.9	Confirmed	20452952
2	Runx3	47.3	Confirmed	12796513
3	Relb	37.4	Confirmed	20452952
4	Rela	21	Confirmed	20452952
5	Spib	11.5	Confirmed	15879115
c. Heart
	WhichTF (ENCFF959WCZ)				ATI
	TF	-log10(CP)	Importance	PMID	Common	Shared	Specific
1	Gata3	17.1	Confirmed	18955134	Nrf1	PBPJ	Thra
2	Gata4	18.4	Confirmed	16987437	NFI
3	Gata6	7	Confirmed	16987437	bHLH
4	Znf410	6.6	Novel		bZIP
5	ELK4	2.8	Suggested	26146939
d. Hindbrain/Brain
	WhichTF (Hindbrain, ENCFF600NOU)				ATI (Brain)
	TF	-log10(CP)	Importance	PMID	Common	Shared	Specific
1	Zic2	16.6	Confirmed	14651926	Nrf1	Yy1/2	Egr1
2	Foxd2	6.1	Novel		NFI		POU
3	Sox2	5.1	Confirmed	28733588	bHLH		DBP/HLF
4	Zscan20	4.6	Novel		bZIP		SCRT
5	Nhlh1	2.7	Suggested	23684566
