# Supplementary material for: WhichTF is functionally important in your open chromatin data?
Source: PLoS Comput Biol. 2022 Aug 30;18(8):e1010378. doi: 10.1371/journal.pcbi.1010378 (PMC9426921; doi:10.1371/journal.pcbi.1010378)
Supplement: S4 Table — (a) WhichTF ranking is robust to input region sub-sampling. The top 5 identified TFs are shown for human B-cells, T-cells, heart cells, and brain cells (sample name and the corresponding ENCODE accession ID are shown in the “Sample” column) across the different number of regions in the input files (70%, 80%, 90%, and 100%). The 100% corresponds to the original input file. For the other ones, we subsampled the elements in the BED file based on the SCORE column before applying WhichTF. (b) WhichTF ranking is robust to the lengths of the input region. The top 5 identified TFs are shown for human B-cells, T-cells, heart cells, and brain cells (sample name and the corresponding ENCODE accession ID are shown in the “Sample” column) across different maximum lengths of the regions in the input files (200 bp, 500 bp, 1000 bp, 2000 bp, and original). The ‘original’ correspond to the original input file and for the other ones, we trimmed, if needed, each element in the BED while preserving its midpoint before applying WhichTF. (c) WhichTF ranking is robust to the number of top enriched terms it uses. The top 5 identified TFs are shown for B-cells, T-cells, heart cells, and brain cells (sample name and the corresponding ENCODE accession ID are shown in the “Sample” column) across different numbers of top enriched ontology terms (50, 75, 90, 100 [default], 110, 125, and 150). The ‘100 [default]’ corresponds to the default parameter configuration of WhichTF (see Methods). (XLSX) [file pcbi.1010378.s007.xlsx]

## Sheet: S4 Table a
S4 Table. WhichTF robustness analysis.
(a) WhichTF ranking is robust to input region sub-sampling.
Human sample	Rank	0.7	0.8	0.9	1
B-cells ENCFF719GOE	1	NFKB1	NFKB1	SPIB	SPIB
	2	SPIB	SPIB	NFKB1	NFKB1
	3	RELB	RELB	RELB	RELB
	4	RELA	RELA	RELA	RELA
	5	ZNF410	SPIC	SPIC	SPIC
T-cells ENCFF861OSQ	1	NFKB1	NFKB1	NFKB1	NFKB1
	2	RUNX3	RUNX3	RUNX3	RUNX3
	3	RELB	RELB	RELB	RELB
	4	RELA	RELA	RELA	RELA
	5	REL	REL	REL	REL
Heart ENCFF176HSL	1	GATA5	GATA5	GATA5	GATA5
	2	GATA4	GATA4	GATA4	GATA4
	3	GATA6	GATA6	GATA6	GATA6
	4	TEAD4	TEAD4	FOS	TEAD4
	5	GATA2	GATA2	GLI1	FOS
Brain ENCFF318HIS	1	SOX2	SOX2	SOX2	SOX2
	2	GLI1	OTX1	OTX1	OTX1
	3	NOTO	GLI1	GLI1	GLI1
	4	CRX	ISL1	ISL1	GLI2
	5	OTX1	NOTO	GLI2	ISL1

## Sheet: S4 Table b
S4 Table. WhichTF robustness analysis.
(b) WhichTF ranking is robust to the lengths of the input region.
Human sample	Rank	200 bp	500 bp	1000 bp	2000 bp	original
B-cells ENCFF719GOE	1	SPIB	SPIB	NFKB1	SPIB	SPIB
	2	NFKB1	NFKB1	SPIB	NFKB1	NFKB1
	3	RELB	RELB	RELB	RELB	RELB
	4	RELA	RELA	RELA	RELA	RELA
	5	SPIC	SPIC	SPIC	SPIC	SPIC
T-cells ENCFF861OSQ	1	NFKB1	NFKB1	NFKB1	NFKB1	NFKB1
	2	RUNX3	RUNX3	RUNX3	RUNX3	RUNX3
	3	RELB	RELB	RELB	RELB	RELB
	4	REL	RELA	RELA	RELA	RELA
	5	RELA	RUNX1	REL	REL	REL
Heart ENCFF176HSL	1	GATA5	GATA5	GATA5	GATA5	GATA5
	2	GATA6	GATA4	GATA4	GATA4	GATA4
	3	SPIB	FOS	GATA6	GATA6	GATA6
	4	GATA4	GATA6	FOS	FOS	TEAD4
	5	JUN	FOSL1	FOSL1	TEAD4	FOS
Brain ENCFF318HIS	1	SOX2	SOX2	SOX2	SOX2	SOX2
	2	OTX1	GLI1	GLI1	GLI1	OTX1
	3	NEUROD1	OTX1	OTX1	OTX1	GLI1
	4	ISX	NEUROD1	NEUROD1	ISL1	GLI2
	5	ZNF75A	ISL1	NOTO	NEUROD1	ISL1

## Sheet: S4 Table c
S4 Table. WhichTF robustness analysis.
(c) WhichTF ranking is robust to the number of top enriched terms it uses.
Human sample	Rank	50	75	90	100 (default)	110	125	150
B-cells ENCFF719GOE	1	SPIB	SPIB	SPIB	SPIB	SPIB	SPIB	SPIB
	2	NFKB1	NFKB1	NFKB1	NFKB1	NFKB1	NFKB1	NFKB1
	3	RELB	RELB	RELB	RELB	RELB	RELB	RELB
	4	RELA	RELA	RELA	RELA	RELA	RELA	RELA
	5	SPIC	SPIC	SPIC	SPIC	SPIC	SPIC	SPIC
T-cells ENCFF861OSQ	1	RUNX3	NFKB1	NFKB1	NFKB1	NFKB1	NFKB1	NFKB1
	2	NFKB1	RUNX3	RUNX3	RUNX3	RUNX3	RUNX3	RUNX3
	3	RELB	RELB	RELB	RELB	RELB	RELB	RELB
	4	RELA	RELA	RELA	RELA	RELA	RELA	RELA
	5	REL	REL	REL	REL	REL	REL	REL
Heart ENCFF176HSL	1	GATA5	GATA5	GATA5	GATA5	GATA5	GATA5	GATA5
	2	GATA6	GATA6	GATA4	GATA4	GATA4	GATA4	GATA4
	3	GATA4	GATA4	GATA6	GATA6	GATA6	GATA6	GATA6
	4	TEAD4	TEAD4	TEAD4	TEAD4	TEAD4	TEAD4	FOS
	5	FOS	FOS	FOS	FOS	FOS	FOS	TEAD4
Brain ENCFF318HIS	1	SOX2	SOX2	SOX2	SOX2	SOX2	SOX2	SOX2
	2	OTX1	OTX1	OTX1	OTX1	GLI1	GLI1	GLI1
	3	GLI1	GLI1	GLI1	GLI1	OTX1	OTX1	OTX1
	4	GLI2	GLI2	GLI2	GLI2	GLI2	GLI2	GLI2
	5	ISL1	ISL1	ISL1	ISL1	ISL1	ISL1	ISL1
