# Supplementary material for: WhichTF is functionally important in your open chromatin data?
Source: PLoS Comput Biol. 2022 Aug 30;18(8):e1010378. doi: 10.1371/journal.pcbi.1010378 (PMC9426921; doi:10.1371/journal.pcbi.1010378)
Supplement: S5 Table — (a) Anterior primitive streak (APS) vs. Embryonic stem cells (hESCs). (b) Mid primitive streak (MPS) vs. Embryonic stem cells (hESCs). (XLSX) [file pcbi.1010378.s008.xlsx]

## Sheet: S5 Table a
S5 Table. The top contributing ontology terms for the top five identified TF in mesoderm differential analysis.
(a) Anterior primitive streak (APS) vs. Embryonic stem cells (hESCs).
TF Rank	TF	Term Rank	Term	Term description
1	RUNX3	1	MP:0000715	decreased thymocyte number
		2	MP:0000714	increased thymocyte number
		3	MP:0002145	abnormal T cell differentiation
		4	MP:0002408	abnormal double-positive T cell morphology
		5	MP:0000240	extramedullary hematopoiesis
		6	MP:0005092	decreased double-positive T cell number
		7	MP:0002407	abnormal double-negative T cell morphology
		8	MP:0010836	decreased CD4-positive, alpha-beta memory T cell number
		9	MP:0008075	decreased CD4-positive, alpha beta T cell number
		10	MP:0010136	decreased DN4 thymocyte number
		11	MP:0012765	decreased alpha-beta T cell number
		12	MP:0013664	abnormal immature B cell number
		13	MP:0005089	decreased double-negative T cell number
		14	MP:0010293	increased integument system tumor incidence
2	TCF7L2	1	MP:0014141	abnormal mesoderm morphology
		2	MP:0009850	embryonic lethality between implantation and placentation
		3	MP:0001688	abnormal somite development
		4	MP:0001286	abnormal eye development
		5	MP:0002231	abnormal primitive streak morphology
		6	MP:0000572	abnormal autopod morphology
		7	MP:0002084	abnormal developmental patterning
		8	MP:0002932	abnormal joint morphology
		9	MP:0001676	abnormal apical ectodermal ridge morphology
		10	MP:0000267	abnormal heart development
		11	MP:0014139	abnormal ectoderm morphology
3	TBX3	1	MP:0004264	abnormal extraembryonic tissue physiology
		2	MP:0002825	abnormal notochord morphology
		3	MP:0002084	abnormal developmental patterning
		4	MP:0011089	perinatal lethality, complete penetrance
		5	MP:0003400	kinked neural tube
		6	MP:0010402	ventricular septal defect
4	CRX	1	MP:0011108	embryonic lethality during organogenesis, incomplete penetrance
		2	MP:0004808	abnormal hematopoietic stem cell morphology
		3	MP:0000281	abnormal interventricular septum morphology
		4	MP:0006113	abnormal heart septum morphology
		5	MP:0001711	abnormal placenta morphology
5	LEF1	1	MP:0011101	prenatal lethality, incomplete penetrance
		2	MP:0001688	abnormal somite development
		3	MP:0014139	abnormal ectoderm morphology
		4	MP:0001286	abnormal eye development
		5	MP:0000477	abnormal intestine morphology
		6	MP:0002111	abnormal tail morphology
		7	MP:0014201	abnormal intestinal epithelium physiology
		8	MP:0000267	abnormal heart development
		9	MP:0000914	exencephaly
		10	MP:0001714	absent trophoblast giant cells
		11	MP:0001676	abnormal apical ectodermal ridge morphology

## Sheet: S5 Table b
S5 Table. The top contributing ontology terms for the top five identified TF in mesoderm differential analysis.
(b) Mid primitive streak (MPS) vs. Embryonic stem cells (hESCs).
TF Rank	TF	Term Rank	Term	Term description
1	TCF7L2	1	MP:0014138	abnormal germ layer morphology
		2	MP:0006279	abnormal limb development
		3	MP:0005650	abnormal limb bud morphology
		4	MP:0001695	abnormal gastrulation
		5	MP:0000477	abnormal intestine morphology
		6	MP:0002932	abnormal joint morphology
		7	MP:0009937	abnormal neuron differentiation
		8	MP:0000955	abnormal spinal cord morphology
		9	MP:0000487	absent enterocytes
		10	MP:0004624	abnormal thoracic cage morphology
		11	MP:0001676	abnormal apical ectodermal ridge morphology
		12	MP:0002111	abnormal tail morphology
		13	MP:0002084	abnormal developmental patterning
		14	MP:0000899	abnormal corpora quadrigemina morphology
		15	MP:0003049	abnormal lumbar vertebrae morphology
		16	MP:0004618	thoracic vertebral transformation
		17	MP:0006104	abnormal tectum morphology
		18	MP:0014139	abnormal ectoderm morphology
		19	MP:0000459	abnormal presacral vertebrae morphology
		20	MP:0000150	abnormal rib morphology
2	TBX2	1	MP:0002932	abnormal joint morphology
		2	MP:0014141	abnormal mesoderm morphology
		3	MP:0009768	impaired somite development
		4	MP:0005222	abnormal somite size
		5	MP:0003720	abnormal neural tube closure
		6	MP:0002084	abnormal developmental patterning
		7	MP:0012182	abnormal presomitic mesoderm morphology
		8	MP:0000285	abnormal heart valve morphology
		9	MP:0002884	abnormal pharyngeal arch morphology
		10	MP:0010402	ventricular septal defect
		11	MP:0010425	abnormal heart and great vessel attachment
		12	MP:0010426	abnormal heart and great artery attachment
		13	MP:0006126	abnormal cardiac outflow tract development
		14	MP:0011732	decreased somite size
		15	MP:0004624	abnormal thoracic cage morphology
		16	MP:0000150	abnormal rib morphology
		17	MP:0003048	abnormal cervical vertebrae morphology
		18	MP:0012542	abnormal neuropore morphology
3	TBR1	1	MP:0014138	abnormal germ layer morphology
		2	MP:0014141	abnormal mesoderm morphology
		3	MP:0000459	abnormal presacral vertebrae morphology
		4	MP:0002084	abnormal developmental patterning
		5	MP:0000150	abnormal rib morphology
		6	MP:0003048	abnormal cervical vertebrae morphology
		7	MP:0009768	impaired somite development
		8	MP:0003720	abnormal neural tube closure
		9	MP:0008029	abnormal paraxial mesoderm morphology
		10	MP:0002111	abnormal tail morphology
		11	MP:0010432	common ventricle
		12	MP:0002884	abnormal pharyngeal arch morphology
		13	MP:0011732	decreased somite size
4	TBX15	1	MP:0014138	abnormal germ layer morphology
		2	MP:0014141	abnormal mesoderm morphology
		3	MP:0002084	abnormal developmental patterning
		4	MP:0000281	abnormal interventricular septum morphology
		5	MP:0008029	abnormal paraxial mesoderm morphology
		6	MP:0010402	ventricular septal defect
		7	MP:0003720	abnormal neural tube closure
		8	MP:0000285	abnormal heart valve morphology
		9	MP:0000929	open neural tube
		10	MP:0006126	abnormal cardiac outflow tract development
		11	MP:0003048	abnormal cervical vertebrae morphology
5	GATA4	1	MP:0011108	embryonic lethality during organogenesis, incomplete penetrance
		2	MP:0000267	abnormal heart development
		3	MP:0008271	abnormal bone ossification
		4	MP:0008825	abnormal cardiac epithelial to mesenchymal transition
