# Supplementary material for: WhichTF is functionally important in your open chromatin data?
Source: PLoS Comput Biol. 2022 Aug 30;18(8):e1010378. doi: 10.1371/journal.pcbi.1010378 (PMC9426921; doi:10.1371/journal.pcbi.1010378)
Supplement: S6 Table — The ranks of GATA family members in heart and erythrocyte progenitor cells from the human ENCODE dataset are shown. (XLSX) [file pcbi.1010378.s009.xlsx]

## Sheet: S6 Table
S6 Table. The rank of GATA family members in heart and erythrocyte progenitor cells.
GATA family TF	Heart	Erythrocyte Progenitor
	ENCFF176HSL	ENCFF545AYK
GATA1	Unranked	9
GATA2	10	3
GATA3	12	7
GATA4	2	5
GATA5	1	6
GATA6	3	8
