# Supplementary material for: WhichTF is functionally important in your open chromatin data?
Source: PLoS Comput Biol. 2022 Aug 30;18(8):e1010378. doi: 10.1371/journal.pcbi.1010378 (PMC9426921; doi:10.1371/journal.pcbi.1010378)
Supplement: S7 Table — Ensembl genes is a flat ontology defined from the set of genes with at least one meaningful annotation in gene ontology (Methods). (XLSX) [file pcbi.1010378.s010.xlsx]

## Sheet: S7 Table
S7 Table. The update summary of GREAT v4.0.4 ontologies.
Ontology	Date of data acquisition	Number of ontology annotations
		GRCh38	GRCh37	GRCm38	NCBIM37
Ensembl genes		18777	18549	21395	19996
Gene ontology biological process	2017/11/13	1256055	1251831	1163819	1132266
Gene ontology cellular component	2017/11/13	382522	380581	371380	358956
Gene ontology molecular function	2017/11/13	230772	229089	227341	219672
Human phenotype ontology	2017/11/7	255152	256883	244972	243974
MGI phenotype	2017/9/28	718378	709451	705265	700827
Total		2861656	2846384	2734172	2675691
