# Supplementary material for: WhichTF is functionally important in your open chromatin data?
Source: PLoS Comput Biol. 2022 Aug 30;18(8):e1010378. doi: 10.1371/journal.pcbi.1010378 (PMC9426921; doi:10.1371/journal.pcbi.1010378)
Supplement: S9 Table — (XLSX) [file pcbi.1010378.s012.xlsx]

## Sheet: S9 Table
S9 Table. List of MEME motif datasets used in the comparison analysis.
MEME motif database category	Motif dataset name	Motif dataset filename
Eukaryote DNA	Human and Mouse (HOCOMOCO v11 FULL)	HUMAN/HOCOMOCOv11_full_HUMAN_mono_meme_format.meme
Eukaryote DNA	Human and Mouse (HOCOMOCO v11 FULL)	MOUSE/HOCOMOCOv11_full_MOUSE_mono_meme_format.meme
Eukaryote DNA	Human and Mouse (In silico)	EUKARYOTE/jolma2013.meme
Eukaryote DNA	Human and Mouse (In silico)	MOUSE/uniprobe_mouse.meme
Eukaryote DNA	Human and Mouse (Swiss Regulon)	EUKARYOTE/SwissRegulon_human_and_mouse.meme
Eukaryote DNA	Human and Mouse (Jolma2010) [1]	EUKARYOTE/jolma2010.meme
Eukaryote DNA	Human and Mouse (MacIsaac THEME)	EUKARYOTE/macisaac_theme.v1.meme
Eukaryote DNA	Homeodomains (Berger et al.) [2]	EUKARYOTE/homeodomain.meme
Eukaryote DNA	ETS factors (Wei et al. 2010) [3]	EUKARYOTE/wei2010_mouse_mws.meme
Eukaryote DNA	ETS factors (Wei et al. 2010) [3]	EUKARYOTE/wei2010_mouse_pbm.meme
Eukaryote DNA	ETS factors (Wei et al. 2010) [3]	EUKARYOTE/wei2010_human_mws.meme
Eukaryote DNA	UniPROBE/BEEML-PBM (Zhao and Stormo 2011) [4]	EUKARYOTE/zhao2011.meme
Eukaryote DNA	Mammalian GLIs/TCF7L2/TCF4 (Hallikas et al. 2006) [5]	EUKARYOTE/hallikas2006.meme
Eukaryote DNA	JASPAR Vertebrates and UniPROBE Mouse	JASPAR/JASPAR2018_CORE_vertebrates_non-redundant.meme
CIS-BP Single Species DNA	Homo_sapiens	CIS-BP/Homo_sapiens.meme
CIS-BP Single Species DNA	Mus_musculus	CIS-BP/Mus_musculus.meme
MOUSE (Mus musculus) DNA	Embryonic Stem Cell TFs (Chen2008) [6]	MOUSE/chen2008.meme

## Sheet: References
References
1. Jolma A, Kivioja T, Toivonen J, Cheng L, Wei G, Enge M, et al. Multiplexed massively parallel SELEX for characterization of human transcription factor binding specificities. Genome Res. 2010;20: 861–873. doi:10.1101/gr.100552.109
2. Berger MF, Badis G, Gehrke AR, Talukder S, Philippakis AA, Peña-Castillo L, et al. Variation in homeodomain DNA binding revealed by high-resolution analysis of sequence preferences. Cell. 2008;133: 1266–1276. doi:10.1016/j.cell.2008.05.024
3. Wei G-H, Badis G, Berger MF, Kivioja T, Palin K, Enge M, et al. Genome-wide analysis of ETS-family DNA-binding in vitro and in vivo. EMBO J. 2010;29: 2147–2160. doi:10.1038/emboj.2010.106
4. Zhao Y, Stormo GD. Quantitative analysis demonstrates most transcription factors require only simple models of specificity. Nat Biotechnol. 2011;29: 480–483. doi:10.1038/nbt.1893
5. Hallikas O, Palin K, Sinjushina N, Rautiainen R, Partanen J, Ukkonen E, et al. Genome-wide prediction of mammalian enhancers based on analysis of transcription-factor binding affinity. Cell. 2006;124: 47–59. doi:10.1016/j.cell.2005.10.042
6. Chen X, Xu H, Yuan P, Fang F, Huss M, Vega VB, et al. Integration of external signaling pathways with the core transcriptional network in embryonic stem cells. Cell. 2008;133: 1106–1117. doi:10.1016/j.cell.2008.04.043
