# Supplementary material for: WhichTF is functionally important in your open chromatin data?
Source: PLoS Comput Biol. 2022 Aug 30;18(8):e1010378. doi: 10.1371/journal.pcbi.1010378 (PMC9426921; doi:10.1371/journal.pcbi.1010378)
Supplement: S1 Data — The TF names, number of motifs, the list of motif names, and Ensembl gene IDs are shown. (XLSX) [file pcbi.1010378.s013.xlsx]

## Sheet: S1 Data
S1 Data. The list of TFs and motifs included in the PRISM library.
TF(s) name	Number of motifs	Motif names	Ensembl gene IDs
ALX3	1	B_Alx3_3418_2	ENSG00000156150,ENSMUSG00000014603
ALX4	1	B_Alx4_1744_1	ENSG00000052850,ENSMUSG00000040310
ARID3A	1	B_Arid3a_primary	ENSG00000116017,ENSMUSG00000019564
ARID5A	1	B_Arid5a_primary	ENSG00000196843,ENSMUSG00000037447
ARX	1	B_Arx_1738_2	ENSG00000004848,ENSMUSG00000035277
ATF1	1	B_Atf1_primary	ENSG00000123268,ENSMUSG00000023027
NKX3-2	1	B_Bapx1_2343_1	ENSG00000109705,ENSMUSG00000049691
BARHL1	2	B_Barhl1_2590_2,W_Barhl1_2590_2_secondary	ENSG00000125492,ENSMUSG00000026805
BARHL2	2	B_Barhl2_3868_1,W_Barhl2_3868_1_secondary	ENSG00000143032,ENSMUSG00000034384
BARX1	1	B_Barx1_2877_1	ENSG00000131668,ENSMUSG00000021381
BARX2	1	B_Barx2_3447_2	ENSG00000043039,ENSMUSG00000032033
BBX	1	B_Bbx_primary	ENSG00000114439,ENSMUSG00000022641
BHLHE40	1	B_Bhlhb2_primary	ENSG00000134107,ENSMUSG00000030103
BSX	1	B_Bsx_3483_2	ENSG00000188909,ENSMUSG00000054360
ALX1	2	B_Cart1_1275_1,R_ALX1_p2	ENSG00000180318,ENSMUSG00000036602
CDX1	2	B_Cdx1_2245_1,W_Cdx1_2245_1_secondary	ENSG00000113722,ENSMUSG00000024619
CDX2	2	B_Cdx2_4272_1,W_Cdx2_4272_1_secondary	ENSG00000165556,ENSMUSG00000029646
CPHX1	2	B_Cphx_3484_1,W_Cphx_3484_1_secondary	ENSMUSG00000095975
CRX	1	B_Crx_3485_1	ENSG00000105392,ENSMUSG00000041578
CUX1	2	B_Cutl1_3494_2,T_CUX1_dbd_03	ENSMUSG00000029705
DBX2	1	B_Dbx2_3487_1	ENSG00000185610,ENSMUSG00000045608
DLX1	1	B_Dlx1_1741_2	ENSG00000144355,ENSMUSG00000041911
DLX2	1	B_Dlx2_2273_2	ENSG00000115844,ENSMUSG00000023391
DLX3	1	B_Dlx3_1030_1	ENSG00000064195,ENSMUSG00000001510
DLX4	1	B_Dlx4_3488_2	ENSG00000108813,ENSMUSG00000020871
DLX5	1	B_Dlx5_3419_2	ENSG00000105880,ENSMUSG00000029755
DMBX1	1	B_Dmbx1_2277_1	ENSG00000197587,ENSMUSG00000028707
OBOX3-PS8	1	B_Dobox5_3493_1	ENSMUSG00000044538
DUXBL1,DUXBL2,DUXBL3	1	B_Duxl_1286_2	ENSMUSG00000048502,ENSMUSG00000072672,ENSMUSG00000072675
E2F2	1	B_E2F2_primary	ENSG00000007968,ENSMUSG00000018983
E2F3	1	B_E2F3_primary	ENSG00000112242,ENSMUSG00000016477
ELF2	1	B_Elf2_01	ENSG00000109381,ENSMUSG00000037174
ELF5	1	B_Elf5_01	ENSG00000135374,ENSMUSG00000027186
ELK4	2	B_Elk4_01,T_ELK4_dbd_01	ENSG00000158711,ENSMUSG00000026436
EMX2	1	B_Emx2_3420_1	ENSG00000170370,ENSMUSG00000043969
EN2	1	B_En2_0952_1	ENSG00000164778,ENSMUSG00000039095
EOMES	1	B_Eomes_primary	ENSG00000163508,ENSMUSG00000032446
ERG	1	B_Erg_01	ENSG00000157554,ENSMUSG00000040732
ESRRA	3	B_Esrra_primary,B_Esrra_secondary,T_Esrra_dbd_05	ENSG00000173153,ENSMUSG00000024955
ESX1	1	B_Esx1_3124_2	ENSG00000123576,ENSMUSG00000023443,ENSMUSG00000050197
ETV1	1	B_Etv1_01	ENSG00000006468,ENSMUSG00000004151,ENSMUSG00000047643
ETV3	1	B_Etv3_01	ENSG00000117036,ENSMUSG00000003382
ETV4	1	B_Etv4_01	ENSG00000175832,ENSMUSG00000017724
ETV5	1	B_Etv5_01	ENSG00000244405,ENSMUSG00000013089
ETV6	1	B_Etv6_01	ENSG00000139083,ENSMUSG00000030199
EVX1	1	B_Evx1_3952_2	ENSG00000106038,ENSMUSG00000005503
EVX2	1	B_Evx2_2645_3	ENSG00000174279,ENSMUSG00000001815
FOXJ1	1	B_Foxj1_primary	ENSG00000129654,ENSMUSG00000034227
FOXJ3	1	B_Foxj3_primary	ENSG00000198815,ENSMUSG00000032998
FOXK1	1	B_Foxk1_primary	ENSG00000164916,ENSMUSG00000056493
GABPA	1	B_Gabpa_primary	ENSG00000154727,ENSMUSG00000008976
GATA3	1	B_Gata3_primary	ENSG00000107485,ENSMUSG00000015619
GATA5	1	B_Gata5_primary	ENSG00000130700,ENSMUSG00000015627
GATA6	1	B_Gata6_primary	ENSG00000141448,ENSMUSG00000005836
GBX1	1	B_Gbx1_2883_2	ENSG00000164900,ENSMUSG00000067724
GBX2	1	B_Gbx2_3110_1	ENSG00000168505,ENSMUSG00000034486
GLIS2	1	B_Glis2_primary	ENSG00000126603,ENSMUSG00000014303
GSC	1	B_Gsc_2327_3	ENSG00000133937,ENSMUSG00000021095
GSX2	1	B_Gsh2_3990_2	ENSG00000180613,ENSMUSG00000035946
HBP1	1	B_Hbp1_primary	ENSG00000105856,ENSMUSG00000002996
HDX	1	B_Hdx_3845_3	ENSG00000165259,ENSMUSG00000034551
HIC1	1	B_Hic1_primary	ENSG00000177374,ENSMUSG00000043099
MNX1	1	B_Hlxb9_3422_1	ENSG00000130675,ENSMUSG00000001566
HMBOX1	1	B_Hmbox1_2674_1	ENSG00000147421,ENSMUSG00000021972
HMX1	1	B_Hmx1_3423_1	ENSG00000215612,ENSMUSG00000067438
HMX2	1	B_Hmx2_3424_3	ENSG00000188816,ENSMUSG00000050100
HMX3	1	B_Hmx3_3490_2	ENSG00000188620,ENSMUSG00000040148
HNF4A	2	B_Hnf4a_primary,B_Hnf4a_secondary	ENSG00000101076,ENSMUSG00000017950
HOMEZ	1	B_Homez_1063_2	ENSG00000215271,ENSMUSG00000057156
HOXA10	2	B_Hoxa10_2318_1,T_HOXA10_dbd_01	ENSG00000253293,ENSMUSG00000000938
HOXA11	1	B_Hoxa11_2218_1	ENSG00000005073,ENSMUSG00000038210
HOXA13	2	B_Hoxa13_3126_1,W_Hoxa13_3126_1_secondary	ENSG00000106031,ENSMUSG00000038203
HOXA1	1	B_Hoxa1_3425_1	ENSG00000105991,ENSMUSG00000029844
HOXA2	1	B_Hoxa2_3079_1	ENSG00000105996,ENSMUSG00000014704
HOXA3	1	B_Hoxa3_primary	ENSG00000105997,ENSMUSG00000079560
HOXA4	1	B_Hoxa4_3426_1	ENSG00000197576,ENSMUSG00000000942
HOXA5	1	B_Hoxa5_3415_1	ENSG00000106004,ENSMUSG00000038253
HOXA6	2	B_Hoxa6_1040_1,W_Hoxa6_1040_1_secondary	ENSG00000106006,ENSMUSG00000043219
HOXA7	1	B_Hoxa7_3750_1	ENSG00000122592,ENSMUSG00000038236
HOXA9	1	B_Hoxa9_2622_2	ENSG00000078399,ENSMUSG00000038227
HOXB13	2	B_Hoxb13_3479_1,T_HOXB13_dbd_02	ENSG00000159184,ENSMUSG00000049604
HOXB3	1	B_Hoxb3_1720_2	ENSG00000120093,ENSMUSG00000048763
HOXB4	1	B_Hoxb4_2627_1	ENSG00000182742,ENSMUSG00000038692
HOXB5	1	B_Hoxb5_3122_2	ENSG00000120075,ENSMUSG00000038700
HOXB6	1	B_Hoxb6_3428_2	ENSG00000108511,ENSMUSG00000000690
HOXB7	1	B_Hoxb7_3953_1	ENSMUSG00000038721
HOXB8	1	B_Hoxb8_3780_2	ENSG00000120068,ENSMUSG00000056648
HOXB9	2	B_Hoxb9_3413_1,W_Hoxb9_3413_1_secondary	ENSG00000170689,ENSMUSG00000020875
HOXC10	2	B_Hoxc10_2779_2,W_Hoxc10_2779_2_secondary	ENSG00000180818,ENSMUSG00000022484
HOXC11	2	B_Hoxc11_3718_2,W_Hoxc11_3718_2_secondary	ENSG00000123388,ENSMUSG00000001656
HOXC12	1	B_Hoxc12_3480_1	ENSG00000123407,ENSMUSG00000050328
HOXC4	1	B_Hoxc4_3491_1	ENSG00000198353,ENSMUSG00000075394
HOXC5	1	B_Hoxc5_2630_2	ENSG00000172789,ENSMUSG00000022485
HOXC6	1	B_Hoxc6_3954_2	ENSG00000197757,ENSMUSG00000001661
HOXC8	2	B_Hoxc8_3429_2,W_Hoxc8_3429_2_secondary	ENSG00000037965,ENSMUSG00000001657
HOXC9	1	B_Hoxc9_2367_2	ENSG00000180806,ENSMUSG00000036139
HOXD10	2	B_Hoxd10_2368_2,W_Hoxd10_2368_2_secondary	ENSG00000128710,ENSMUSG00000050368
HOXD11	1	B_Hoxd11_3873_1	ENSG00000128713,ENSMUSG00000042499
HOXD12	1	B_Hoxd12_3481_1	ENSG00000170178,ENSMUSG00000001823
HOXD13	2	B_Hoxd13_2356_1,T_HOXD13_dbd_02	ENSG00000128714,ENSMUSG00000001819
HOXD1	1	B_Hoxd1_3448_1	ENSG00000128645,ENSMUSG00000042448
HOXD3	1	B_Hoxd3_1742_2	ENSG00000128652,ENSMUSG00000079277
HOXD8	1	B_Hoxd8_2644_1	ENSG00000175879,ENSMUSG00000027102
ARHGEF12	1	B_IRC900814_primary	ENSG00000196914,ENSMUSG00000059495
PDX1	1	B_Ipf1_3815_1	ENSG00000139515,ENSMUSG00000029644
IRF3	2	B_Irf3_primary,V_IRF_Q6_01	ENSG00000126456,ENSMUSG00000003184
IRF4	2	B_Irf4_primary,V_IRF_Q6_01	ENSG00000137265,ENSMUSG00000021356
IRF5	2	B_Irf5_primary,V_IRF_Q6_01	ENSG00000128604,ENSMUSG00000029771
IRF6	2	B_Irf6_primary,V_IRF_Q6_01	ENSG00000117595,ENSMUSG00000026638
IRX2	1	B_Irx2_0900_3	ENSG00000170561,ENSMUSG00000001504
IRX3	1	B_Irx3_0920_1	ENSG00000177508,ENSMUSG00000031734
IRX4	1	B_Irx4_2242_3	ENSG00000113430,ENSMUSG00000021604
IRX5	1	B_Irx5_2385_1	ENSG00000176842,ENSMUSG00000031737
IRX6	1	B_Irx6_2623_2	ENSG00000159387,ENSMUSG00000031738
IRF9	1	B_Isgf3g_primary	ENSG00000213928,ENSMUSG00000002325
ISX	1	B_Isx_3445_1	ENSG00000175329,ENSMUSG00000031621
JDP2	1	B_Jundm2_primary	ENSG00000140044,ENSMUSG00000034271
KLF7	1	B_Klf7_primary	ENSG00000118263,ENSMUSG00000025959
LBX2	1	B_Lbx2_3869_2	ENSG00000179528,ENSMUSG00000034968
LHX1	1	B_Lhx1_2240_2	ENSMUSG00000018698
LHX2	1	B_Lhx2_0953_2	ENSG00000106689,ENSMUSG00000000247
LHX3	1	B_Lhx3_3431_1	ENSG00000107187,ENSMUSG00000026934
LHX4	1	B_Lhx4_1719_2	ENSG00000121454,ENSMUSG00000026468
LHX5	1	B_Lhx5_2279_1	ENSG00000089116,ENSMUSG00000029595
LHX6	1	B_Lhx6_2272_1	ENSG00000106852,ENSMUSG00000026890
LHX8	1	B_Lhx8_2247_2	ENSG00000162624
LHX9	1	B_Lhx9_3492_1	ENSMUSG00000019230
LMX1A	1	B_Lmx1a_2238_2	ENSG00000162761,ENSMUSG00000026686
MAFB	1	B_Mafb_primary	ENSG00000204103,ENSMUSG00000074622
MAFK	1	B_Mafk_primary	ENSG00000198517,ENSMUSG00000018143
MEIS1	1	B_Meis1_2335_1	ENSG00000143995,ENSMUSG00000020160
MEOX1	1	B_Meox1_2310_2	ENSG00000005102,ENSMUSG00000001493
MEIS2	1	B_Mrg1_2246_2	ENSG00000134138,ENSMUSG00000027210
MEIS3	1	B_Mrg2_2302_1	ENSG00000105419,ENSMUSG00000041420
MSX1	1	B_Msx1_3031_2	ENSG00000163132,ENSMUSG00000048450
MSX2	1	B_Msx2_3449_1	ENSG00000120149,ENSMUSG00000021469
MSX3	1	B_Msx3_3206_1	ENSMUSG00000025469
MTF1	2	B_Mtf1_primary,T_MTF1_dbd_01	ENSG00000188786,ENSMUSG00000028890
MYB	2	B_Myb_primary,B_Myb_secondary	ENSG00000118513,ENSMUSG00000019982
MYBL1	2	B_Mybl1_primary,B_Mybl1_secondary	ENSG00000185697,ENSMUSG00000025912
NKX1-1	1	B_Nkx1_1_3856_3	ENSMUSG00000029112
NKX1-2	1	B_Nkx1_2_3214_1	ENSMUSG00000048528
NKX2-2	1	B_Nkx2_2_2823_1	ENSG00000125820,ENSMUSG00000027434
NKX2-3	2	B_Nkx2_3_3435_1,W_Nkx2_3_3435_1_secondary	ENSG00000119919,ENSMUSG00000044220
NKX2-4	2	B_Nkx2_4_3074_1,W_Nkx2_4_3074_1_secondary	ENSG00000125816,ENSMUSG00000054160
NKX2-5	1	B_Nkx2_5_3436_1	ENSG00000183072,ENSMUSG00000015579
NKX2-6	2	B_Nkx2_6_3437_1,W_Nkx2_6_3437_1_secondary	ENSG00000180053,ENSMUSG00000044186
NKX2-8,NKX2-9	3	B_Nkx2_9_3082_1,T_NKX2_8_dbd_01,W_Nkx2_9_3082_1_secondary	ENSG00000136327,ENSMUSG00000058669
NKX3-1	2	B_Nkx3_1_2923_2,B_Nkx3_1_primary	ENSG00000167034,ENSMUSG00000022061
NKX6-1	1	B_Nkx6_1_2825_1	ENSG00000163623,ENSMUSG00000035187
NKX6-3	1	B_Nkx6_3_3446_1	ENSG00000165066,ENSMUSG00000063672
NR2F2	3	B_Nr2f2_primary,B_Nr2f2_secondary,V_COUP_01	ENSG00000185551,ENSMUSG00000030551
OBOX1	1	B_Obox1_3970_2	ENSMUSG00000054310
OBOX2	1	B_Obox2_3438_2	ENSMUSG00000074369
OBOX3	1	B_Obox3_3439_1	ENSMUSG00000066772
OBOX5	1	B_Obox5_2284_1	ENSMUSG00000074366
OBOX6	1	B_Obox6_3440_2	ENSMUSG00000041583
NOBOX	1	B_Og2x_3719_1	ENSG00000106410,ENSMUSG00000029736
OSR1	1	B_Osr1_primary	ENSG00000143867,ENSMUSG00000048387
OSR2	1	B_Osr2_primary	ENSG00000164920,ENSMUSG00000022330
OTP	1	B_Otp_3496_1	ENSG00000171540,ENSMUSG00000021685
OTX1	1	B_Otx1_2325_1	ENSG00000115507,ENSMUSG00000005917
OTX2	1	B_Otx2_3441_1	ENSG00000165588,ENSMUSG00000021848
PAX4	1	B_Pax4_3989_2	ENSG00000106331,ENSMUSG00000029706
PAX6	2	B_Pax6_3838_3,T_PAX6_dbd_01	ENSG00000007372,ENSMUSG00000027168
PAX7	1	B_Pax7_3783_1	ENSG00000009709,ENSMUSG00000028736
PBX1	2	B_Pbx1_3203_1,V_PBX1_02	ENSG00000185630,ENSMUSG00000052534
PHOX2A	1	B_Phox2a_3947_1	ENSG00000165462,ENSMUSG00000007946
PHOX2B	1	B_Phox2b_3948_1	ENSG00000109132,ENSMUSG00000012520
PITX1	1	B_Pitx1_2312_1	ENSG00000069011,ENSMUSG00000021506
PITX2	1	B_Pitx2_2274_3	ENSG00000164093,ENSMUSG00000028023
PITX3	1	B_Pitx3_3497_2	ENSG00000107859,ENSMUSG00000025229
PKNOX1	1	B_Pknox1_2364_2	ENSG00000160199,ENSMUSG00000006705
PKNOX2	1	B_Pknox2_3077_2	ENSG00000165495,ENSMUSG00000035934
POU1F1	3	B_Pou1f1_3818_1,T_POU1F1_dbd_02,W_Pou1f1_01	ENSG00000064835,ENSMUSG00000004842
POU2F1	2	B_Pou2f1_3081_2,V_OCT1_01	ENSG00000143190,ENSMUSG00000026565
POU2F2	2	B_Pou2f2_3748_1,W_Pou2f2_3748_1_secondary	ENSG00000028277,ENSMUSG00000008496
POU2F3	2	B_Pou2f3_3986_2,W_Pou2f3_3986_2_secondary	ENSG00000137709,ENSMUSG00000032015
POU3F1	3	B_Pou3f1_3819_1,W_Pou3f1_01,W_Pou3f1_3819_1_secondary	ENSG00000185668
POU3F2	3	B_Pou3f2_2824_1,T_POU3F2_dbd_02,W_Pou3f2_2824_1_secondary	ENSG00000184486
POU3F3	2	B_Pou3f3_3235_2,W_Pou3f3_3235_2_secondary	ENSG00000198914,ENSMUSG00000045515
POU3F4	3	B_Pou3f4_3773_1,T_POU3F4_dbd_01,W_Pou3f4_3773_1_secondary	ENSG00000196767,ENSMUSG00000056854
POU4F3	2	B_Pou4f3_2791_1,W_Pou4f3_2791_1_secondary	ENSG00000091010,ENSMUSG00000024497
POU6F1	1	B_Pou6f1_1731_2	ENSG00000184271,ENSMUSG00000009739
PROP1	1	B_Prop1_3949_1	ENSG00000175325,ENSMUSG00000044542
PRRX1	1	B_Prrx1_3442_1	ENSG00000116132,ENSMUSG00000026586
PRRX2	1	B_Prrx2_3072_1	ENSG00000167157,ENSMUSG00000039476
RARA	1	B_Rara_primary	ENSG00000131759,ENSMUSG00000037992
RAX	1	B_Rax_3443_1	ENSG00000134438,ENSMUSG00000024518
RFX3	1	B_Rfx3_primary	ENSG00000080298,ENSMUSG00000040929
RFX4	1	B_Rfx4_primary	ENSG00000111783,ENSMUSG00000020037
RFX7	1	B_Rfxdc2_primary	ENSG00000181827,ENSMUSG00000037674
RHOX11	1	B_Rhox11_2205_1	ENSMUSG00000051038
RHOX6	1	B_Rhox6_4251_1	ENSMUSG00000006200
RXRA	8	B_Rxra_primary,G_THR_01,J_NR1H2_RXRA,V_LXRBRXRA_Q5_01,V_PPARA_01,V_PPARG_03,V_PXR_RXR_01,W_RXRA_01	ENSG00000186350,ENSMUSG00000015846
SPI1	2	B_Sfpi1_primary,T_SPI1_full_01	ENSG00000066336,ENSMUSG00000002111
SHOX2	1	B_Shox2_2641_2	ENSG00000168779,ENSMUSG00000027833
SIX1	1	B_Six1_0935_2	ENSG00000126778,ENSMUSG00000051367
SIX2	1	B_Six2_2307_2	ENSG00000170577,ENSMUSG00000024134
SIX3	1	B_Six3_1732_2	ENSMUSG00000038805
SIX4	1	B_Six4_2860_1	ENSG00000100625,ENSMUSG00000034460
SIX6	1	B_Six6_primary	ENSG00000184302,ENSMUSG00000021099
SMAD3	1	B_Smad3_primary	ENSG00000166949,ENSMUSG00000032402
SOX11	2	B_Sox11_primary,B_Sox11_secondary	ENSG00000176887,ENSMUSG00000063632
SOX12	1	B_Sox12_primary	ENSG00000177732,ENSMUSG00000051817
SOX13	1	B_Sox13_primary	ENSG00000143842,ENSMUSG00000070643
SOX14	1	B_Sox14_secondary	ENSG00000168875,ENSMUSG00000053747
SOX15	1	B_Sox15_primary	ENSG00000129194,ENSMUSG00000041287
SOX17	1	B_Sox17_primary	ENSG00000164736,ENSMUSG00000025902
SOX18	1	B_Sox18_primary	ENSG00000203883,ENSMUSG00000046470
SOX1	2	B_Sox1_primary,B_Sox1_secondary	ENSG00000182968
SOX21	1	B_Sox21_secondary	ENSG00000125285,ENSMUSG00000061517
SOX30	1	B_Sox30_primary	ENSG00000039600,ENSMUSG00000040489
SOX4	2	B_Sox4_primary,B_Sox4_secondary	ENSG00000124766,ENSMUSG00000076431
SOX5	1	B_Sox5_primary	ENSG00000134532,ENSMUSG00000041540
SOX7	1	B_Sox7_primary	ENSG00000171056,ENSMUSG00000063060
SOX8	1	B_Sox8_primary	ENSG00000005513,ENSMUSG00000024176
SP100	1	B_Sp100_primary	ENSG00000067066,ENSMUSG00000026222
SRY	2	B_Sry_primary,J_SRY	ENSG00000184895,ENSMUSG00000069036
HNF1A	1	B_Tcf1_primary	ENSG00000135100,ENSMUSG00000029556
HNF1B	1	B_Tcf2_0913_2	ENSMUSG00000020679
TCF7L2	1	B_Tcf7l2_primary	ENSG00000148737,ENSMUSG00000024985
TFAP2B	1	B_Tcfap2b_primary	ENSG00000008196,ENSMUSG00000025927
TFAP2E	1	B_Tcfap2e_primary	ENSG00000116819,ENSMUSG00000042477
TCF3	2	B_Tcfe2a_primary,B_Tcfe2a_secondary	ENSG00000071564,ENSMUSG00000020167
TGIF1	1	B_Tgif1_2342_2	ENSG00000177426,ENSMUSG00000047407
TGIF2	1	B_Tgif2_3451_1	ENSG00000118707,ENSMUSG00000062175
NKX2-1	2	B_Titf1_1722_2,W_Titf1_1722_2_secondary	ENSG00000136352,ENSMUSG00000001496
TLX2	1	B_Tlx2_3498_2	ENSG00000115297,ENSMUSG00000068327
UNCX	1	B_Uncx4_1_2281_2	ENSG00000164853,ENSMUSG00000029546
VAX1	1	B_Vax1_3499_1	ENSG00000148704,ENSMUSG00000006270
VAX2	1	B_Vax2_3500_1	ENSG00000116035,ENSMUSG00000034777
VSX1	2	B_Vsx1_1728_1,W_Vsx1_1728_1_secondary	ENSG00000100987,ENSMUSG00000033080
ZBTB12	1	B_Zbtb12_primary	ENSG00000204366,ENSMUSG00000049823
ZBTB3	1	B_Zbtb3_primary	ENSG00000185670,ENSMUSG00000071661
ZNF35	1	B_Zfp105_primary	ENSG00000169981,ENSMUSG00000057895
ZFP128	1	B_Zfp128_primary	ENSMUSG00000060397
ZBTB14	1	B_Zfp161_primary	ENSMUSG00000049672
ZSCAN26	1	B_Zfp187_primary	ENSMUSG00000022228
ZNF691	1	B_Zfp691_primary	ENSG00000164011,ENSMUSG00000045268
ZIC1	3	B_Zic1_primary,R_ZIC1_3_p2,T_ZIC1_full_01	ENSG00000152977,ENSMUSG00000032368
ZSCAN4	2	B_Zscan4_primary,T_ZSCAN4_full_01	ENSG00000180532,ENSMUSG00000054272,ENSMUSG00000070828
BCL6	1	G_BCL6_02	ENSG00000113916,ENSMUSG00000022508
DMTF1	1	G_DMP1_01	ENSG00000135164,ENSMUSG00000042508,ENSMUSG00000058670
NR1H4	2	G_FXRE_01,V_FXR_Q2	ENSG00000012504,ENSMUSG00000047638
GRHL3	1	G_GRHL3_01	ENSG00000158055,ENSMUSG00000037188
HELT	1	G_HELT_01	ENSG00000187821,ENSMUSG00000047171
HHEX	1	G_HHEX_01	ENSG00000152804,ENSMUSG00000024986
ZNF83	1	G_HPF1_01	ENSG00000167766
NR1H3	2	G_LXRE_01,G_LXRE_02	ENSG00000025434,ENSMUSG00000002108
PRDM16	1	G_MEL1_01	ENSG00000142611,ENSMUSG00000039410
ZNF239	1	G_MOK2_01	ENSG00000196793,ENSMUSG00000042097
NEUROG1	1	G_NEUROG_01	ENSG00000181965,ENSMUSG00000048904
REST	2	G_NRSF_03,V_NRSF_01	ENSG00000084093,ENSMUSG00000029249
DEAF1	1	G_NUDR_01	ENSG00000177030,ENSMUSG00000058886
PRDM5	1	G_PRDM5_01	ENSG00000138738,ENSMUSG00000029913
ZSCAN21	1	G_RU49_01	ENSG00000166529,ENSMUSG00000037017
SATB1	2	G_SATB1_01,V_SATB1_01	ENSG00000182568,ENSMUSG00000023927
ZEB2	1	G_SIP1_01	ENSG00000169554,ENSMUSG00000026872
SP2	1	G_SP2_01	ENSG00000167182,ENSMUSG00000018678
TBX6	1	G_TBX6_01	ENSG00000149922,ENSMUSG00000030699
THAP1	1	G_THAP1_01	ENSG00000131931,ENSMUSG00000037214
KLF10	1	G_TIEG_01	ENSG00000155090,ENSMUSG00000037465
NR2C1	2	G_TR2_01,W_Nr2c1_01	ENSG00000120798,ENSMUSG00000005897
ZNF202	2	G_ZNF202_01,W_Zfp202_01	ENSG00000166261,ENSMUSG00000025602
ATF5	1	H_ATF5_si	ENSG00000169136,ENSMUSG00000038539
CREB1	1	H_CREB1_f1	ENSG00000118260,ENSMUSG00000025958
CREM	1	H_CREM_f1	ENSG00000095794,ENSMUSG00000063889
E2F5	1	H_E2F5_do	ENSG00000133740,ENSMUSG00000027552
ESR1	3	H_ESR1_do,J_ESR1,W_Esr1_01	ENSG00000091831,ENSMUSG00000019768
FOSB	1	H_FOSB_f1	ENSG00000125740,ENSMUSG00000003545
FOSL1	1	H_FOSL1_f2	ENSG00000175592,ENSMUSG00000024912
GLI1	1	H_GLI1_f1	ENSG00000111087,ENSMUSG00000025407
IKZF1	3	H_IKZF1_f1,V_IK1_01,V_IK_Q5	ENSG00000185811,ENSMUSG00000018654
ISL1	1	H_ISL1_f1	ENSG00000016082,ENSMUSG00000042258
JUND	1	H_JUND_f1	ENSG00000130522,ENSMUSG00000071076,ENSMUSG00000080058
ZBTB33	2	H_KAISO_f1,W_ZBTB33_01	ENSG00000177485,ENSMUSG00000048047
KLF6	1	H_KLF6_si	ENSG00000067082,ENSMUSG00000000078
GM15655	1	H_MAF_f1	ENSMUSG00000086717
MAF	2	H_MAF_f1,V_VMAF_01	ENSG00000178573,ENSMUSG00000055435
MITF	2	H_MITF_f1,R_bHLH_family_p2	ENSG00000187098,ENSMUSG00000035158
NANOG	1	H_NANOG_f1	ENSG00000111704,ENSG00000176654,ENSG00000255356,ENSMUSG00000012396
NFATC4	1	H_NFAC4_f1	ENSG00000100968,ENSMUSG00000023411
NFYB	1	H_NFYB_f1	ENSG00000120837,ENSMUSG00000020248
NFYC	1	H_NFYC_f1	ENSG00000066136,ENSMUSG00000032897
NR1D1	1	H_NR1D1_f1	ENSG00000126368,ENSMUSG00000020889
NR1I2	3	H_NR1I2_si,V_PXR_Q2,V_PXR_RXR_01	ENSG00000144852,ENSMUSG00000022809
NR4A1	1	H_NR4A1_f1	ENSG00000123358,ENSMUSG00000023034
PBX3	1	H_PBX3_f2	ENSG00000167081,ENSMUSG00000038718
CBFB	1	H_PEBB_f1	ENSG00000067955,ENSMUSG00000031885
PPARA	2	H_PPARA_f1,V_PPARA_01	ENSG00000186951,ENSMUSG00000022383
RARB	1	H_RARB_f1	ENSG00000077092,ENSMUSG00000017491
RELB	1	H_RELB_si	ENSG00000104856,ENSMUSG00000002983
RORC	1	H_RORG_f1	ENSG00000143365,ENSMUSG00000028150
RUNX2	2	H_RUNX2_f1,T_RUNX2_dbd_03	ENSG00000124813,ENSMUSG00000039153
SMAD4	1	H_SMAD4_si	ENSG00000141646,ENSMUSG00000024515
NR5A1	1	H_STF1_f1	ENSG00000136931,ENSMUSG00000026751
WT1	1	H_WT1_f1	ENSG00000184937,ENSMUSG00000016458
ARNT	1	J_Arnt	ENSG00000143437,ENSMUSG00000015522
CEBPA	2	J_Cebpa,J_Ddit3_Cebpa	ENSG00000245848,ENSMUSG00000034957
DDIT3	1	J_Ddit3_Cebpa	ENSG00000175197,ENSMUSG00000025408
ESR2	1	J_ESR2	ENSG00000140009,ENSMUSG00000021055
MECOM	1	J_Evi1	ENSG00000085276,ENSMUSG00000027684
FOXA1	1	J_FOXA1	ENSG00000129514,ENSMUSG00000035451
FOXD1	1	J_FOXD1	ENSMUSG00000078302
FOXF2	1	J_FOXF2	ENSG00000137273,ENSMUSG00000038402
FOXQ1	1	J_Foxq1	ENSG00000164379,ENSMUSG00000038415
GFI1	1	J_Gfi	ENSG00000162676,ENSMUSG00000029275
INSM1	1	J_INSM1	ENSG00000173404,ENSMUSG00000068154
IRF1	1	J_IRF1	ENSG00000125347,ENSMUSG00000018899
HINFP	2	J_MIZF,T_HINFP1_full_01	ENSG00000172273,ENSMUSG00000032119
MYC	1	J_Myc	ENSG00000136997,ENSMUSG00000022346
MYF5	1	J_Myf	ENSG00000111049,ENSMUSG00000000435
NFATC2	2	J_NFATC2,R_NFATC1_3_p2	ENSG00000101096,ENSMUSG00000027544
NFYA	1	J_NFYA	ENSG00000001167,ENSMUSG00000023994
NR1H2	2	J_NR1H2_RXRA,V_LXRBRXRA_Q5_01	ENSG00000131408,ENSMUSG00000060601
NR2F1	2	J_NR2F1,W_Nr2f1_01	ENSG00000175745,ENSMUSG00000069171
PLAG1	1	J_PLAG1	ENSG00000181690,ENSMUSG00000003282
REL	2	J_REL,R_NFKB1_REL_RELA_p2	ENSG00000162924,ENSMUSG00000020275
RELA	2	J_RELA,R_NFKB1_REL_RELA_p2	ENSG00000173039,ENSMUSG00000024927
RORA	1	J_RORA_1	ENSG00000069667,ENSMUSG00000032238
RREB1	1	J_RREB1	ENSG00000124782,ENSMUSG00000039087
RUNX1	1	J_RUNX1	ENSG00000159216,ENSMUSG00000022952
ZNF423	1	J_Roaz	ENSG00000102935,ENSMUSG00000045333
SOX9	1	J_SOX9	ENSG00000125398,ENSMUSG00000000567
STAT3	1	J_Stat3	ENSG00000168610,ENSMUSG00000004040
T	1	J_T	ENSG00000164458,ENSMUSG00000062327
TBP	1	J_TBP	ENSG00000112592,ENSMUSG00000014767
TEAD1	1	J_TEAD1	ENSG00000187079,ENSMUSG00000055320
TFCP2L1	2	J_Tcfcp2l1,W_Tcfcp2l1_01	ENSG00000115112,ENSMUSG00000026380
ZEB1	1	J_ZEB1	ENSG00000148516,ENSMUSG00000024238
ETS2	1	L_ETS2_01	ENSG00000157557,ENSMUSG00000022895
NFATC1	2	L_NFATC1_01,R_NFATC1_3_p2	ENSG00000131196,ENSMUSG00000033016
FEZF2	1	L_fezf2_01	ENSG00000153266,ENSMUSG00000021743
GZF1	1	R_GZF1_p2	ENSG00000125812,ENSMUSG00000027439
MAZ	1	R_MAZ_p2	ENSG00000103495,ENSMUSG00000030678
NFATC3	1	R_NFATC1_3_p2	ENSG00000072736,ENSMUSG00000031902
NFE2L2	1	R_NFE2L2_p2	ENSG00000116044,ENSMUSG00000015839
NFKB1	1	R_NFKB1_REL_RELA_p2	ENSG00000109320,ENSG00000227573,ENSMUSG00000028163
RBPJ	1	R_RBPJ_p2	ENSG00000168214,ENSMUSG00000039191,ENSMUSG00000079575
SNAI3	1	R_SNAI1_3_p2	ENSG00000185669,ENSMUSG00000006587
SNAI2	2	R_SNAI1_3_p2,T_SNAI2_dbd_01	ENSG00000019549,ENSMUSG00000022676
SNAI1	2	R_SNAI1_3_p2,W_Snai1_01	ENSG00000124216,ENSMUSG00000042821
TBX5	1	R_TBX4_5_p2	ENSG00000089225,ENSMUSG00000018263
TBX4	2	R_TBX4_5_p2,T_TBX4_dbd_01	ENSG00000121075,ENSMUSG00000000094
ZIC2	1	R_ZIC1_3_p2	ENSG00000043355,ENSMUSG00000061524
ZIC3	2	R_ZIC1_3_p2,T_Zic3_dbd_01	ENSG00000156925,ENSMUSG00000067860
bHLH_family	1	R_bHLH_family_p2	ENSG00000009950,ENSG00000029153,ENSG00000068323,ENSG00000070444,ENSG00000119950,ENSG00000123933,ENSG00000125968,ENSG00000133794,ENSG00000135547,ENSG00000144485,ENSG00000163909,ENSG00000164683,ENSG00000170485,ENSG00000184221,ENSG00000205927,ENSG00000213347,ENSMUSG00000000134,ENSMUSG00000000282,ENSMUSG00000005373,ENSMUSG00000019789,ENSMUSG00000021485,ENSMUSG00000025025,ENSMUSG00000026077,ENSMUSG000…
CLOCK	2	R_bHLH_family_p2,W_CLOCK_01	ENSG00000134852,ENSMUSG00000029238
BCL3	1	S_BCL_disc3	ENSG00000069399,ENSMUSG00000053175
GATA1	2	S_GATA_disc1,V_GATA1_06	ENSG00000102145,ENSMUSG00000031162
BCL6B	1	T_BCL6B_dbd_01	ENSG00000161940,ENSMUSG00000000317
CENPB	1	T_CENPB_full_01	ENSG00000125817,ENSMUSG00000068267
CPEB1	1	T_CPEB1_full_01	ENSG00000214575,ENSMUSG00000025586
CTCF	1	T_CTCF_full_01	ENSG00000102974,ENSMUSG00000005698
CUX2	1	T_CUX2_dbd_02	ENSG00000111249,ENSMUSG00000042589
DLX6	1	T_DLX6_dbd_01	ENSG00000006377,ENSMUSG00000029754
CRXOS	1	T_DPRX_dbd_02	ENSG00000204595,ENSMUSG00000074365
E2F1	1	T_E2F1_dbd_04	ENSG00000101412,ENSMUSG00000027490
EGR1	1	T_EGR1_dbd_01	ENSG00000120738,ENSMUSG00000038418
EGR2	1	T_EGR2_full_01	ENSG00000122877,ENSMUSG00000037868
EGR3	1	T_EGR3_dbd_01	ENSG00000179388,ENSMUSG00000033730
EGR4	1	T_EGR4_dbd_02	ENSG00000135625,ENSMUSG00000071341
EHF	1	T_EHF_full_01	ENSG00000135373,ENSMUSG00000012350
ELF1	1	T_ELF1_dbd_01	ENSG00000120690,ENSMUSG00000036461
ELF3	1	T_ELF3_full_01	ENSG00000163435,ENSMUSG00000003051
ELF4	1	T_ELF4_full_01	ENSG00000102034,ENSMUSG00000031103
ELK1	1	T_ELK1_dbd_01	ENSG00000126767,ENSMUSG00000009406
EMX1	1	T_EMX1_dbd_01	ENSG00000135638,ENSMUSG00000033726
EN1	1	T_EN1_full_01	ENSG00000163064,ENSMUSG00000058665
ERF	1	T_ERF_dbd_01	ENSG00000105722,ENSMUSG00000040857
ESRRB	1	T_ESRRB_dbd_01	ENSG00000119715,ENSMUSG00000021255
ESRRG	1	T_ESRRG_full_03	ENSG00000196482,ENSMUSG00000026610
ETS1	1	T_ETS1_dbd_01	ENSG00000134954,ENSMUSG00000032035
ETV2	1	T_ETV2_dbd_01	ENSG00000105672,ENSMUSG00000006311
ELK3	1	T_Elk3_dbd_02	ENSG00000111145,ENSMUSG00000008398
FEV	1	T_FEV_dbd_01	ENSG00000163497,ENSMUSG00000055197
FLI1	2	T_FLI1_full_01,T_FLI1_full_02	ENSG00000151702,ENSMUSG00000016087
FOXB1	1	T_FOXB1_dbd_03	ENSG00000171956,ENSMUSG00000059246
FOXD2	1	T_FOXD2_dbd_02	ENSG00000186564,ENSMUSG00000055210
FOXD3	1	T_FOXD3_dbd_02	ENSG00000187140,ENSMUSG00000067261
FOXI1	2	T_FOXI1_full_01,V_HFH3_01	ENSG00000168269,ENSMUSG00000047861
FOXL1	1	T_FOXL1_full_01	ENSG00000176678
FOXO1	1	T_FOXO1_dbd_01	ENSG00000150907,ENSMUSG00000044167
FOXO3	1	T_FOXO3_full_02	ENSG00000118689,ENSMUSG00000048756
FOXO4	1	T_FOXO4_dbd_02	ENSG00000184481,ENSMUSG00000042903
FOXO6	1	T_FOXO6_dbd_02	ENSG00000204060,ENSMUSG00000052135
FOXP3	1	T_FOXP3_dbd_01	ENSG00000049768,ENSMUSG00000039521
GCM1	1	T_GCM1_dbd_01	ENSG00000137270,ENSMUSG00000023333
GCM2	1	T_GCM2_dbd_01	ENSG00000124827,ENSMUSG00000021362
GLI2	1	T_GLI2_dbd_01	ENSG00000074047,ENSMUSG00000048402
GLIS3	1	T_GLIS3_dbd_01	ENSG00000107249,ENSMUSG00000052942
HESX1	1	T_HESX1_dbd_01	ENSG00000163666,ENSMUSG00000040726
HIC2	1	T_HIC2_dbd_01	ENSG00000169635,ENSMUSG00000050240
HOXC13	2	T_HOXC13_dbd_02,W_Hoxc13_3127_1_secondary	ENSG00000123364,ENSMUSG00000001655
ISL2	1	T_ISL2_dbd_01	ENSG00000159556,ENSMUSG00000032318
KLF13	1	T_KLF13_full_01	ENSG00000169926,ENSMUSG00000052040
KLF14	1	T_KLF14_dbd_01	ENSMUSG00000073209
KLF16	1	T_KLF16_dbd_01	ENSG00000129911,ENSMUSG00000035397
KLF12	1	T_Klf12_dbd_01	ENSG00000118922,ENSMUSG00000072294
LEF1	1	T_LEF1_dbd_01	ENSG00000138795,ENSMUSG00000027985
LMX1B	1	T_LMX1B_full_01	ENSG00000136944,ENSMUSG00000038765
MEIS3	1	T_MEIS3_dbd_01	ENSG00000188013
MGA	1	T_MGA_dbd_01	ENSG00000174197,ENSMUSG00000033943
MEOX2	1	T_Meox2_dbd_04	ENSG00000106511,ENSMUSG00000036144
NFIA	1	T_NFIA_full_02	ENSG00000162599,ENSMUSG00000028565
NFIX	1	T_NFIX_full_02	ENSG00000008441,ENSMUSG00000001911
NKX6-2	1	T_NKX6_2_full_01	ENSG00000148826,ENSMUSG00000041309
NOTO	1	T_NOTO_dbd_01	ENSG00000214513,ENSMUSG00000068302
NRL	1	T_NRL_dbd_01	ENSG00000129535,ENSMUSG00000040632
ONECUT1	1	T_ONECUT1_full_01	ENSG00000169856,ENSMUSG00000043013
ONECUT2	1	T_ONECUT2_dbd_01	ENSG00000119547,ENSMUSG00000045991
ONECUT3	1	T_ONECUT3_dbd_01	ENSG00000205922,ENSMUSG00000045518
PAX1	1	T_PAX1_dbd_01	ENSG00000125813,ENSMUSG00000037034
PAX9	1	T_PAX9_dbd_01	ENSG00000198807,ENSMUSG00000001497
POU4F2	1	T_POU4F2_full_01	ENSG00000151615,ENSMUSG00000031688
POU6F2	1	T_POU6F2_full_01	ENSG00000106536,ENSMUSG00000009734
PRDM4	1	T_PRDM4_full_01	ENSG00000110851,ENSMUSG00000035529
RUNX3	1	T_RUNX3_full_01	ENSG00000020633,ENSMUSG00000070691
SCRT1	1	T_SCRT1_dbd_01	ENSMUSG00000048385
SCRT2	1	T_SCRT2_dbd_01	ENSG00000215397,ENSMUSG00000060257
SHOX	1	T_SHOX_dbd_01	ENSG00000185960
SP1	2	T_SP1_dbd_01,W_Sp1_01	ENSG00000185591,ENSMUSG00000001280
SP4	1	T_SP4_full_01	ENSG00000105866,ENSMUSG00000025323
SP8	1	T_SP8_dbd_01	ENSG00000164651,ENSMUSG00000048562
SPDEF	1	T_SPDEF_full_01	ENSG00000124664,ENSMUSG00000024215
SPIB	1	T_SPIB_dbd_01	ENSG00000142539,ENSMUSG00000008193
SPIC	1	T_SPIC_full_01	ENSG00000166211,ENSMUSG00000004359
TBR1	1	T_TBR1_full_01	ENSG00000136535,ENSMUSG00000035033
TBX15	1	T_TBX15_dbd_02	ENSG00000092607,ENSMUSG00000027868
TBX1	1	T_TBX1_dbd_03	ENSG00000184058,ENSMUSG00000009097
TBX20	1	T_TBX20_full_01	ENSG00000164532,ENSMUSG00000031965
TBX21	1	T_TBX21_dbd_02	ENSG00000073861,ENSMUSG00000001444
TCF7L1	1	T_TCF7L1_full_01	ENSG00000152284,ENSMUSG00000055799
TEAD3	1	T_TEAD3_dbd_02	ENSG00000007866,ENSMUSG00000002249
TEAD4	1	T_TEAD4_dbd_01	ENSG00000197905,ENSMUSG00000030353
TCF7	1	T_Tcf7_dbd_01	ENSG00000081059,ENSMUSG00000000782
VENTX	1	T_VENTX_dbd_01	ENSG00000151650
YY1	2	T_YY1_full_01,W_YY1_01	ENSG00000100811,ENSMUSG00000021264
ZBTB49	1	T_ZBTB49_dbd_01	ENSG00000168826,ENSMUSG00000029127
ZBTB7A	1	T_ZBTB7A_dbd_01	ENSG00000178951,ENSMUSG00000035011
ZBTB7B	2	T_ZBTB7B_full_01,V_CKROX_Q2	ENSG00000160685,ENSMUSG00000028042
ZBTB7C	1	T_ZBTB7C_full_01	ENSG00000184828,ENSMUSG00000044646
ZIC4	1	T_ZIC4_dbd_01	ENSG00000174963,ENSMUSG00000036972
ZNF143	1	T_ZNF143_dbd_01	ENSG00000166478,ENSMUSG00000061079
ZNF232	1	T_ZNF232_full_01	ENSG00000167840
ZBTB18	1	T_ZNF238_full_01	ENSG00000179456,ENSMUSG00000063659
ZNF282	1	T_ZNF282_dbd_01	ENSG00000170265,ENSMUSG00000025821
ZKSCAN3	1	T_ZNF306_full_01	ENSG00000187626,ENSG00000189298,ENSMUSG00000021327
ZNF410	1	T_ZNF410_dbd_01	ENSG00000119725,ENSMUSG00000042472
ZNF524	1	T_ZNF524_full_02	ENSG00000171443,ENSMUSG00000051184
ZNF713	1	T_ZNF713_full_01	ENSG00000178665
ZNF740	1	T_ZNF740_full_01	ENSG00000139651,ENSMUSG00000046897
ZNF75A	1	T_ZNF75A_dbd_01	ENSG00000162086
ZNF784	1	T_ZNF784_full_01	ENSG00000179922,ENSMUSG00000043290
ZNF652	1	T_Zfp652_dbd_01	ENSG00000198740,ENSMUSG00000075595
FOS	1	V_AP1_C	ENSG00000170345,ENSMUSG00000021250
ATF6	1	V_ATF6_01	ENSG00000118217,ENSMUSG00000026663
BACH1	1	V_BACH1_01	ENSG00000156273,ENSMUSG00000025612
BACH2	1	V_BACH2_01	ENSG00000112182,ENSMUSG00000040270
VSX2	1	V_CHX10_01	ENSG00000119614,ENSMUSG00000021239
CNOT3	1	V_CNOT3_01	ENSG00000088038,ENSMUSG00000035632
NR0B1	1	V_DAX1_01	ENSG00000169297,ENSMUSG00000025056
DMRT1	1	V_DMRT1_01	ENSG00000137090,ENSMUSG00000024837
DMRT2	1	V_DMRT2_01	ENSG00000173253,ENSMUSG00000048138
DMRT3	1	V_DMRT3_01	ENSG00000064218,ENSMUSG00000042372
DMRTA1	1	V_DMRT4_01	ENSG00000176399,ENSMUSG00000043753
DMRTA2	1	V_DMRT5_01	ENSG00000142700,ENSMUSG00000047143
DMRTC2	2	V_DMRT7_01,W_Dmrtc2_01	ENSG00000142025,ENSMUSG00000011349
GATA2	1	V_GATA2_02	ENSG00000179348,ENSMUSG00000015053
NR6A1	1	V_GCNF_01	ENSG00000148200,ENSMUSG00000063972
NHLH1	1	V_HEN1_02	ENSG00000171786,ENSMUSG00000051251
FOXF1	1	V_HFH8_01	ENSG00000103241,ENSMUSG00000042812
EPAS1	1	V_HIF2A_01	ENSG00000116016,ENSMUSG00000024140
HSF1	1	V_HSF1_01	ENSG00000185122,ENSMUSG00000022556
HSF2	1	V_HSF2_01	ENSG00000025156,ENSMUSG00000019878
IKZF3	1	V_IK3_01	ENSG00000161405,ENSMUSG00000018168
IKZF2	1	V_IK_Q5	ENSG00000030419,ENSMUSG00000025997
IRF7	1	V_IRF_Q6_01	ENSG00000140968,ENSG00000185507,ENSMUSG00000025498,ENSMUSG00000041515
IRF2	3	V_IRF_Q6_01,W_Irf2_01,W_Irf2_secondary_01	ENSG00000168310,ENSMUSG00000031627
KLF15	1	V_KLF15_Q2	ENSG00000163884,ENSMUSG00000030087
TOPORS	1	V_LUN1_01	ENSG00000197579,ENSMUSG00000036822
PATZ1	1	V_MAZR_01	ENSG00000100105,ENSMUSG00000020453
MTERF1	1	V_MTERF_01	ENSG00000127989,ENSMUSG00000040429,ENSMUSG00000053178
MYOD1	1	V_MYOD_Q6	ENSG00000129152,ENSMUSG00000009471
NEUROD1	1	V_NEUROD_01	ENSG00000162992,ENSMUSG00000034701
TP53	1	V_P53_02	ENSG00000141510,ENSMUSG00000059552
NR2E3	1	V_PNR_01	ENSMUSG00000032292
PPARG	3	V_PPARG_02,V_PPARG_03,V_PPARG_Q6	ENSG00000132170,ENSMUSG00000000440
PGR	1	V_PR_02	ENSG00000082175,ENSMUSG00000031870
ZFP42	1	V_REX1_02	ENSG00000179059,ENSMUSG00000051176
TRIM28	1	V_RNF96_01	ENSG00000130726,ENSMUSG00000005566
SPZ1	1	V_SPZ1_01	ENSG00000164299,ENSMUSG00000046957
STAT5A	1	V_STAT5A_01	ENSG00000126561,ENSMUSG00000004043
STAT5B	1	V_STAT5B_01	ENSG00000173757,ENSMUSG00000020919
ZNF589	1	V_SZF11_01	ENSG00000164048
THRA	1	V_T3R_01	ENSG00000126351,ENSMUSG00000058756
NFE2L1	1	V_TCF11_01	ENSG00000082641,ENSMUSG00000038615
JUN	2	V_VJUN_01,W_JUN_01	ENSG00000177606,ENSMUSG00000052684
ZNF217	1	V_ZABC1_01	ENSG00000171940,ENSMUSG00000052056
ZBED6	1	V_ZBED6_01	ENSG00000257315
ZNF350	1	V_ZBRK1_01	ENSG00000256683
ZNF628	1	V_ZEC_01	ENSG00000197483,ENSMUSG00000074406
ZNF281	1	V_ZFP281_01	ENSG00000162702,ENSMUSG00000041483
ZBTB6	1	V_ZID_01	ENSG00000186130,ENSMUSG00000066798
ZNF219	1	V_ZNF219_01	ENSG00000165804,ENSMUSG00000049295
ATF3	2	W_ATF3_02,W_Atf3_01	ENSG00000162772,ENSMUSG00000026628
AHCTF1	1	W_Ahctf1_01	ENSG00000153207,ENSMUSG00000026491
ASCL1	1	W_Ascl1_01	ENSG00000139352,ENSMUSG00000020052
BATF	1	W_BATF_01	ENSG00000156127,ENSMUSG00000034266
CARF	1	W_Carf_01	ENSG00000138380,ENSMUSG00000026017
CEBPB	1	W_Cebpb_01	ENSG00000172216,ENSMUSG00000056501
DNAJC21	1	W_Dnajc21_01	ENSMUSG00000044224
FOSL2	1	W_FOSL2_01	ENSG00000075426,ENSMUSG00000029135
FOXC2	1	W_Foxc2_01	ENSG00000176692,ENSMUSG00000046714
FOXG1	1	W_Foxg1_01	ENSG00000176165,ENSMUSG00000020950
FOXJ2	2	W_Foxj2_01,W_Foxj2_secondary_01	ENSG00000065970,ENSMUSG00000003154
FOXP1	1	W_Foxp1_01	ENSG00000114861,ENSMUSG00000030067
FOXP2	1	W_Foxp2_01	ENSG00000128573,ENSMUSG00000029563
GTF3C1	1	W_GTF3C_01	ENSG00000077235,ENSMUSG00000032777
GATA4	1	W_Gata4_01	ENSG00000136574,ENSMUSG00000021944
GMEB2	1	W_Gmeb2_01	ENSG00000101216,ENSMUSG00000038705
JUNB	1	W_Junb_01	ENSG00000171223,ENSMUSG00000052837
KLF1	1	W_Klf1_01	ENSG00000105610,ENSMUSG00000054191
KLF4	1	W_Klf4_01	ENSG00000136826,ENSMUSG00000003032
KLF8	1	W_Klf8_01	ENSG00000102349,ENSMUSG00000041649
KLF9	1	W_Klf9_01	ENSG00000119138,ENSMUSG00000033863
MYBL2	1	W_Mybl2_01	ENSG00000101057,ENSMUSG00000017861
MYCN	1	W_Mycn_01	ENSG00000134323,ENSMUSG00000037169,ENSMUSG00000044597
MYPOP	1	W_Mypop_01	ENSG00000176182,ENSMUSG00000048481
MZF1	1	W_Mzf1_01	ENSG00000099326,ENSMUSG00000030380
NR2C2	2	W_NR2C2_01,W_NR2C2_secondary_01	ENSG00000177463,ENSMUSG00000005893
NHLH2	1	W_Nhlh2_01	ENSG00000177551,ENSMUSG00000048540
NR2E1	1	W_Nr2e1_01	ENSG00000112333,ENSMUSG00000019803
NR2F6	2	W_Nr2f6_01,W_Nr2f6_secondary_01	ENSG00000160113,ENSMUSG00000002393
NR4A2	1	W_Nr4a2_01	ENSG00000153234,ENSMUSG00000026826
NR5A2	1	W_Nr5a2_02	ENSG00000116833,ENSMUSG00000026398
PPARGC1A	1	W_PPARGC1A_01	ENSG00000109819,ENSMUSG00000029167
POU5F1, POU5F1B	1	W_Pou5f1_01	ENSG00000204531,ENSG00000212993,ENSMUSG00000024406
PRDM11	1	W_Prdm11_01	ENSG00000019485,ENSMUSG00000075028
RARG	1	W_Rarg_01	ENSG00000172819,ENSMUSG00000001288
RORB	1	W_Rorb_01	ENSMUSG00000036192
STAT1	1	W_STAT1_01	ENSG00000115415,ENSMUSG00000026104
STAT2	1	W_STAT2_01	ENSG00000170581,ENSMUSG00000040033
SDCCAG8	1	W_Sdccag8_01	ENSG00000054282,ENSMUSG00000026504
SMAD1	1	W_Smad1_01	ENSG00000170365,ENSMUSG00000031681
SOX10	1	W_Sox10_01	ENSG00000100146,ENSMUSG00000033006
SOX2	1	W_Sox2_01	ENSG00000181449,ENSMUSG00000074637
SOX6	1	W_Sox6_01	ENSG00000110693,ENSMUSG00000051910
SP140	2	W_Sp140_01,W_Sp140_02	ENSG00000079263,ENSMUSG00000052477,ENSMUSG00000070031,ENSMUSG00000079190
SREBF1	1	W_Srebf1_secondary_01	ENSG00000072310,ENSMUSG00000020538
TFAP2C	1	W_TFAP2C_01	ENSG00000087510,ENSMUSG00000028640
TBX2	1	W_Tbx2_01	ENSG00000121068,ENSMUSG00000000093
TBX3	1	W_Tbx3_01	ENSG00000135111,ENSMUSG00000018604
TFEC	1	W_Tcfec_01	ENSG00000105967,ENSMUSG00000029553
USF1	1	W_USF1_01	ENSG00000158773,ENSMUSG00000026641
USF2	1	W_USF2_01	ENSG00000105698,ENSMUSG00000058239
ZNF274	1	W_ZNF274_01	ENSG00000171606,ENSMUSG00000021514,ENSMUSG00000058638
ZZZ3	1	W_ZZZ3_01	ENSG00000036549,ENSMUSG00000039068
ZBTB1	1	W_Zbtb1_01	ENSG00000126804,ENSMUSG00000033454
ZNF263	1	W_Zfp263_01	ENSG00000006194,ENSMUSG00000022529
ZNF84	1	W_Zfp300_01	ENSG00000198040,ENSMUSG00000031079
ZNF32	1	W_Zfp637_01	ENSG00000169740,ENSMUSG00000059689
ZFX	1	W_Zfx_02	ENSG00000067646,ENSMUSG00000049576,ENSMUSG00000079509
ZIC5	1	W_Zic5_01	ENSG00000139800,ENSMUSG00000041703
ZKSCAN1	1	W_Zkscan1_01	ENSG00000106261,ENSMUSG00000029729
ZKSCAN5	1	W_Zkscan5_01	ENSG00000196652,ENSMUSG00000055991
ZSCAN10	1	W_Zscan10_01	ENSG00000130182,ENSMUSG00000023902
ZSCAN20	1	W_Zscan20_01	ENSG00000121903,ENSMUSG00000061894
