# Supplementary material for: WhichTF is functionally important in your open chromatin data?
Source: PLoS Comput Biol. 2022 Aug 30;18(8):e1010378. doi: 10.1371/journal.pcbi.1010378 (PMC9426921; doi:10.1371/journal.pcbi.1010378)
Supplement: S2 Data — (XLSX) [file pcbi.1010378.s014.xlsx]

## Sheet: S2 Data
S2 Data. The raw data used for Fig 2.
tSNE_1	tSNE_2	cell type	ENCODE accession ID
3.03338	6.11238	gm12878	ENCFF001WFR
3.20243	6.2206	gm12878	ENCFF001WFS
-3.67972	0.468206	brain	ENCFF008BVZ
-0.881959	-0.660274	heart	ENCFF010POE
3.82826	-5.33339	heart	ENCFF015LNH
3.85825	-5.10829	heart	ENCFF018OHI
-0.34433	-2.883	heart_left_ventricle	ENCFF036MGS
2.28935	7.0511	t-cell	ENCFF046QLK
2.50884	-3.49242	heart	ENCFF063DTT
-6.73309	0.202456	brain	ENCFF088FKG
1.90706	-2.49078	heart	ENCFF094WHA
-5.55787	0.390276	brain	ENCFF108ELG
0.197573	0.313858	heart	ENCFF111QCJ
3.03807	5.02601	b_cell	ENCFF135TPK
-1.18055	-0.602191	heart	ENCFF146DIE
1.84594	7.06492	t-cell	ENCFF152BEV
-0.780679	-0.723917	heart	ENCFF154OPO
-4.9308	0.0937948	brain	ENCFF157WSK
3.38333	-4.94429	heart	ENCFF176HSL
-3.89792	-0.809959	brain	ENCFF179OMZ
3.18701	-3.21385	heart_left_ventricle	ENCFF187ZSL
1.82946	7.00303	t-cell	ENCFF234UHM
-1.52381	-0.16277	heart	ENCFF243NYI
-4.13062	-0.0807469	brain	ENCFF254WOO
-0.324369	-1.29382	heart	ENCFF260LRE
-2.18288	0.088996	brain	ENCFF308UJG
-6.61814	0.1415	brain	ENCFF310SIH
-1.85747	0.483492	heart	ENCFF312RAM
-3.03662	-2.26338	brain	ENCFF316RVB
-6.70594	-0.189296	brain	ENCFF318HIS
1.03744	0.118945	heart	ENCFF346XGP
2.3305	7.16334	t-cell	ENCFF349XPR
-0.248617	-0.333245	heart	ENCFF367XCP
2.34292	7.06053	t-cell	ENCFF392GMW
-2.16077	-0.517902	brain	ENCFF392HRG
1.95142	-2.68362	heart	ENCFF395GYD
2.47779	7.0762	t-cell	ENCFF399TKC
2.63622	-4.63111	heart_left_ventricle	ENCFF405RUP
3.36923	5.91019	gm12878	ENCFF419QKF
-6.05282	0.061671	brain	ENCFF433BGB
3.15335	6.19847	gm12878	ENCFF446AOW
0.167152	-1.09333	heart	ENCFF473FTS
-2.86267	-0.176237	brain	ENCFF484TSH
0.982492	-1.34613	heart	ENCFF486ZVD
2.87849	-4.33246	heart_right_ventricle	ENCFF529FIT
1.24689	-1.69596	heart	ENCFF557WVL
-5.73625	0.381445	brain	ENCFF560IOS
0.698266	-1.19565	heart	ENCFF567IAC
3.56261	-4.87071	heart	ENCFF577JSN
3.31187	-4.26485	heart_right_ventricle	ENCFF577TXE
-6.04722	-0.34522	brain	ENCFF593GTZ
2.9252	-3.64873	heart	ENCFF597GET
4.57828	-4.67965	heart	ENCFF607OLJ
3.50973	-3.73703	heart	ENCFF613YDI
2.78152	-2.62611	heart	ENCFF626VUG
-2.63146	-0.234126	brain	ENCFF632CHU
2.69262	5.77128	gm12878	ENCFF653HTC
4.69239	-4.93612	heart	ENCFF657TPI
1.81797	-1.78113	heart	ENCFF669RDJ
-3.17883	0.211896	brain	ENCFF672SHU
3.72618	-4.45078	heart_left_ventricle	ENCFF677LNT
-2.3273	0.140643	brain	ENCFF685TOS
3.13146	5.92442	gm12878	ENCFF693LBE
2.79603	5.62402	gm12878	ENCFF699GLX
-3.03441	-2.20574	brain	ENCFF702MIF
2.3539	-2.64025	heart	ENCFF713YZI
-0.334917	-1.2449	heart	ENCFF717QBC
-6.27436	-0.312863	brain	ENCFF718VYE
3.14127	4.5396	b_cell	ENCFF719GOE
-6.62546	-0.0988636	brain	ENCFF727YWH
0.897173	-0.0247037	heart	ENCFF751JJK
3.59763	-5.49106	heart	ENCFF752GHC
-3.67801	0.259535	brain	ENCFF776HJF
-2.00598	-0.74722	brain	ENCFF783MTK
-6.37731	0.209578	brain	ENCFF783XSR
3.14811	-5.05494	heart	ENCFF785FPS
1.8312	-2.02519	heart	ENCFF802WTB
1.87227	6.98248	t-cell	ENCFF804VZF
3.11911	5.07507	b_cell	ENCFF817ZNP
3.16222	4.59467	b_cell	ENCFF842WUR
3.71574	-3.82578	heart_left_ventricle	ENCFF843EDD
2.14457	7.20192	t-cell	ENCFF861OSQ
-2.86087	-0.519555	brain	ENCFF867KZH
-4.9815	0.121024	brain	ENCFF870DQM
-2.89789	-0.52867	brain	ENCFF876UCA
3.00448	-4.60007	heart_left_ventricle	ENCFF881CKF
-1.21654	-0.729185	heart	ENCFF901RSF
2.84029	-2.39733	heart	ENCFF910ZNZ
-3.82345	-0.216398	brain	ENCFF974ANJ
-4.0116	-0.79233	brain	ENCFF974ICH
